# Supplementary material for: Woodpeckers can act as dispersal vectors for fungi, plants, and microorganisms
Source: Ecol Evol. 2021 May 13;11(12):7154–63. doi: 10.1002/ece3.7648 (PMC8216901; doi:10.1002/ece3.7648)
Supplement: Supplementary file 1 — Appendix S1 [file ECE3-11-7154-s002.xlsx]

## Sheet: Sheet1
http://id.luomus.fi/KS.90346
http://id.luomus.fi/KS.90163
http://id.luomus.fi/KS.83021
http://id.luomus.fi/KS.85907
http://id.luomus.fi/HT.23541
http://id.luomus.fi/KS.4621
http://id.luomus.fi/KS.90796
http://id.luomus.fi/KS.92504
http://id.luomus.fi/KS.92503
http://id.luomus.fi/HT.27050
http://id.luomus.fi/KS.82139
http://id.luomus.fi/HT.24245
http://id.luomus.fi/KS.81870
http://id.luomus.fi/KS.87005
http://id.luomus.fi/HT.24472
