# Supplementary material for: Woodpeckers can act as dispersal vectors for fungi, plants, and microorganisms
Source: Ecol Evol. 2021 May 13;11(12):7154–63. doi: 10.1002/ece3.7648 (PMC8216901; doi:10.1002/ece3.7648)
Supplement: Supplementary file 2 — Appendix S2 [file ECE3-11-7154-s001.xlsx]

## Sheet: Sheet1
specimen_ID	species	Position	fungal spores	lichen soredia	bryophyte fragments	pollen	diatoms	algal cells	other
KS90346	Picus canus	foot swab	+	+	+
KS90346	Picus canus	chest swab	+		+
KS90346	Picus canus	tail swab	++	++	++		+		skin
KS90346	Picus canus	chest feather	+	+	+
KS90346	Picus canus	tail feather	++	++	++	++	+	++	skin, Lepidoptera wing scale
KS90163	Picus canus	foot swab	++	+	++
KS90163	Picus canus	chest swab	+	+	+				Lepidoptera wing scale
KS90163	Picus canus	tail swab	+		++	+	+		skin
KS90163	Picus canus	chest feather	+		+
KS90163	Picus canus	tail feather	+	+	++			+
KS83021	Picus canus	foot swab	+	+	++	+			skin
KS83021	Picus canus	chest swab	++	++	++	++			Nematoda
KS83021	Picus canus	tail swab	+	+	++				skin
KS83021	Picus canus	chest feather	++	+	+	++
KS83021	Picus canus	tail feather	++	+	++	+
KS85907	Picus canus	foot swab	+	+	++				skin
KS85907	Picus canus	chest swab	++	+	++
KS85907	Picus canus	tail swab	+	+	++
KS85907	Picus canus	chest feather	+	+	+
KS85907	Picus canus	tail feather	++	++	++	+			Lepidoptera wing scale
HT23541	Picus canus	foot swab	++		++	+			skin
HT23541	Picus canus	chest swab	++	+	++	++			large plant tissue
HT23541	Picus canus	tail swab	+	++	++	++		+
HT23541	Picus canus	chest feather	+		+	+
HT23541	Picus canus	tail feather	+	+	++	+
KS4621	Dryocopus martius	foot swab	+	+	++				skin
KS4621	Dryocopus martius	chest swab	+	+	++	++			skin
KS4621	Dryocopus martius	tail swab	+	+	++
KS4621	Dryocopus martius	chest feather	+		++	+
KS4621	Dryocopus martius	tail feather	++	++	++	+
KS90796	Dryocopus martius	foot swab	+	+	++	+		+
KS90796	Dryocopus martius	chest swab	+	+	++				skin
KS90796	Dryocopus martius	tail swab	+	+	+	+			skin
KS90796	Dryocopus martius	chest feather	+		+	+
KS90796	Dryocopus martius	tail feather	++	++	++	+		++	large plant tissue
KS92504	Dryocopus martius	foot swab	+	+	+				skin
KS92504	Dryocopus martius	chest swab	++	+	++	+
KS92504	Dryocopus martius	tail swab	++	++	++	++	+	++	Nematoda
KS92504	Dryocopus martius	chest feather	+		+				Nematoda
KS92504	Dryocopus martius	tail feather	++	++	++	++			Lepidoptera wing scale, Nematoda
KS92503	Dryocopus martius	foot swab	++	+	+				skin
KS92503	Dryocopus martius	chest swab	++	+	+	+
KS92503	Dryocopus martius	tail swab	++	++	++				skin
KS92503	Dryocopus martius	chest feather	+		+				large plant tissue
KS92503	Dryocopus martius	tail feather	++	++	++			++	large plant tissue
HT27050	Dryocopus martius	foot swab	++	+	++				skin
HT27050	Dryocopus martius	chest swab	++	++	++	+		+
HT27050	Dryocopus martius	tail swab	++	++	++	+			skin
HT27050	Dryocopus martius	chest feather	+	+	+
HT27050	Dryocopus martius	tail feather	++	++	++	++		+	Lepidoptera wing scale
KS82139	Dendrocopos major	foot swab	+	+	+				skin
KS82139	Dendrocopos major	chest swab	++	++	++	+		+	skin
KS82139	Dendrocopos major	tail swab	++	++	++	++		+	Nematoda, skin
KS82139	Dendrocopos major	chest feather	++		+	+		+
KS82139	Dendrocopos major	tail feather	++	++	++	+		+
HT24245	Dendrocopos major	foot swab	++	++	++
HT24245	Dendrocopos major	chest swab	++	+	++	+
HT24245	Dendrocopos major	tail swab	++	+	++				skin
HT24245	Dendrocopos major	chest feather	+		+
HT24245	Dendrocopos major	tail feather	++	++	++	+
KS81870	Dendrocopos major	foot swab	+	+	++				skin
KS81870	Dendrocopos major	chest swab	++		++
KS81870	Dendrocopos major	tail swab	+	+	+				skin
KS81870	Dendrocopos major	chest feather	++	+	+	++			skin
KS81870	Dendrocopos major	tail feather	++	++	++	++		+
KS87005	Dendrocopos major	foot swab	++	++	++	++	+
KS87005	Dendrocopos major	chest swab	++	++	++	++
KS87005	Dendrocopos major	tail swab	++	++	++	++			testate amoebae
KS87005	Dendrocopos major	chest feather	++	+	+	++		+
KS87005	Dendrocopos major	tail feather	++	++	++	++		+
HT24472	Dendrocopos major	foot swab	+		++
HT24472	Dendrocopos major	chest swab	++	++	++
HT24472	Dendrocopos major	tail swab	++	+	++
HT24472	Dendrocopos major	chest feather	++	+	++
HT24472	Dendrocopos major	tail feather	++	++	++				Rotifera
